# Supplementary material for: Non-C2-Symmetric Bis-Benzimidazolium Salt Applied in the Synthesis of Sterically Hindered Biaryls
Source: Molecules. 2021 Nov 5;26(21):6703. doi: 10.3390/molecules26216703 (PMC8588361; doi:10.3390/molecules26216703)
Supplement: Supplementary file 1 [file molecules-26-06703-s001.zip]

Archive with 1 entries (1 files):
- molecules-1438411-supplementary.pdf
